# Supplementary material for: Photothermal-Assisted Solvent-Free Decontamination of a Nerve Agent Simulant Using UiO-66-NH2@CNT Hybrids
Source: Nanomaterials (Basel). 2026 Jun 1;16(11):690. doi: 10.3390/nano16110690 (PMC13258759; doi:10.3390/nano16110690)
Supplement: Supplementary file 1 [file nanomaterials-16-00690-s001.zip]

Archive with 1 entries (1 files):
- nanomaterials-4303262-supplementary.pdf
